# Supplementary material for: Four new species of Cymatodera Gray from Mexico (Coleoptera, Cleridae, Tillinae)
Source: Zookeys. 2014 Mar 11;(387):33–49. doi: 10.3897/zookeys.387.6827 (PMC3970058; doi:10.3897/zookeys.387.6827)
Supplement: XML Treatment for Cymatodera pueblae [file zookeys.387.6827-treatment2.xml]

<!DOCTYPE tp:taxon-treatment
  PUBLIC "-//TaxonX//DTD Taxonomic Treatment Publishing DTD v0 20100105//EN" "tax-treatment-NSO.dtd">
<tp:taxon-treatment xmlns:tp="http://www.plazi.org/taxpub"><tp:treatment-meta><mixed-citation publication-type="journal"><person-group><name><surname>Burke</surname><given-names>Alan F.</given-names></name><name><surname>Zolnerowich</surname><given-names>Gregory</given-names></name></person-group><article-title>Four new species of <italic>Cymatodera</italic> Gray from Mexico (Coleoptera, Cleridae, Tillinae)</article-title><source>Zookeys</source><day>11</day><month>3</month><year>2014</year><volume>2014</volume><issue>387</issue><fpage>33</fpage><lpage>49</lpage><pub-id pub-id-type="doi">10.3897/zookeys.387.6827</pub-id></mixed-citation></tp:treatment-meta><tp:nomenclature><tp:taxon-name>
                        <tp:taxon-name-part taxon-name-part-type="genus">Cymatodera</tp:taxon-name-part>
                        <tp:taxon-name-part taxon-name-part-type="species">pueblae</tp:taxon-name-part>
                        <object-id xmlns:xlink="http://www.w3.org/1999/xlink" content-type="zoobank" xlink:type="simple">http://zoobank.org/712E2AE1-2E06-4BD2-AA67-F557F425FEAA</object-id>
                        <object-id xmlns:xlink="http://www.w3.org/1999/xlink" xlink:type="simple">http://species-id.net/wiki/Cymatodera_pueblae</object-id>
                    </tp:taxon-name><tp:taxon-authority>Burke</tp:taxon-authority><tp:taxon-status xmlns:xlink="http://www.w3.org/1999/xlink" xlink:type="simple">sp. n.</tp:taxon-status><xref ref-type="fig" rid="F1">Figs 2</xref><xref ref-type="fig" rid="F2">, 7</xref><xref ref-type="fig" rid="F3">, 12</xref><xref ref-type="fig" rid="F4">, 18</xref><xref ref-type="fig" rid="F4">, 19</xref><xref ref-type="fig" rid="F4">, 27</xref></tp:nomenclature><tp:treatment-sec sec-type="Type material"><title>Type material.</title><p><bold>Holotype:</bold> male, Mexico, Puebla, Highway 18, 6 miles S Esperanza, 14-V-1983, 8100 ft, L. O’Brien and G. B. Marshall, printed red label, holotype deposited in CSCA. <bold>Paratypes:</bold> 2 males and 5 females. 1 male: México, Puebla, San Esteban Necoxcalco, 15-X-1992, C. Mayorga (CNIN); 1 male: Mexico, Mexico, km 41 highway Texcoco – Calpulalpan, 2685 m, 19 30 43 N 98 52 40 W, 3-VII-2001, beating oak, R. L. Westcott (JNRC); 1 female: México, Puebla, km 50 Plan de San Miguel, carretera Huajuapan de León - Oaxaca, 14-VIII-1992, C. Mayorga and E. Barrera (CNIN); 1 female: México, Puebla, Nuevo Vicencio, km 50 Carretera El Seco – Amozoc, 20-V-1995, G. Ortega and E. Barrera (CNIN); 3 females: Mexico, Pachuca, H90, 8000 ft, 6, 9-VII-1937, M. A. Embury (WFBM).</p></tp:treatment-sec><tp:treatment-sec sec-type="Differential diagnosis"><title>Differential diagnosis.</title><p><italic><tp:taxon-name>Cymatodera pueblae</tp:taxon-name></italic> is readily distinguished from similar species and other congeners by its small size, shape, sinuate midelytral fascia (<xref ref-type="fig" rid="F1">Fig. 2</xref>), male terminalia (<xref ref-type="fig" rid="F4">Figs 18–19</xref>), genitalia (<xref ref-type="fig" rid="F3">Fig. 12</xref>), and geographic distribution (<xref ref-type="fig" rid="F6">Fig. 34</xref>). No other species has this combination of characters.</p></tp:treatment-sec><tp:treatment-sec sec-type="Description"><title>Description.</title><p>Holotype. Small, rather robust, posterior wings present, brachypterous, TL = 8.67 mm. Color: Head fuscous; pronotum, prosternum, mesosternum, mestasternum, legs and elytra brown; abdomen testaceous mesally, becoming brown toward sides; mouthparts pale testaceous. Each elytron bearing a pale testaceous, median fascia that extends from first stria to epipleuron (<xref ref-type="fig" rid="F1">Fig. 2</xref>).</p><p>Head: HL = 1.15 mm, HW = 1.88 mm. Measured across eyes conspicuously wider than pronotum; rugose; frons bi-impressed; strongly, coarsely punctate; clothed with short, semirecumbent setae intermixed with long, semierect and erect setae; eyes moderately large, subsinuate, longer than wide, moderately emarginate in front, feebly bulging laterally, separated by approximately 3.5 eye-widths. Antennae slender; loosely composed; extending slightly beyond posterior margin of elytra; antennomeres 2–3 subequal in length; fourth antennomere slightly longer than third antennomere; antennomeres 4–5 subequal in length; antennomeres 6–10 subequal in length, each slightly shorter than fifth antennomere; antennomeres 5–10 weakly serrate; last antennomere flattened apically, as long as tenth antennomere (<xref ref-type="fig" rid="F2">Fig. 7</xref>).</p><p>Thorax: PL = 2.35 mm, PW = 1.67 mm. Pronotum elongate; widest at middle; middle slightly broader than anterior margin; sides constricted subapically; somewhat more constricted behind middle; disc flat; very feebly impressed in front of middle; subbasal tumescence pronounced; surface rugose; moderately coarsely punctate; somewhat vested with short, recumbent setae, intermingled with less numerous, long erect setae. Prosternum wider than long, rugulose, puncticulate. Mesosternum coarsely, deeply punctate. Metasternum convex; reduced in length, rugulose, moderately shallowly punctate.</p><!--PageBreak--><p>Legs: Femora clothed with short, recumbent setae interspersed with few erect and semierect setae; tibiae vested with short and long erect and semierect setae; femorae and tibiae transversely, moderately rugose.</p><p>Elytra: EL = 5.17 mm, EW = 2.8 mm. Anterior margin arcuately emarginate; narrower than widest portion of pronotum; humeri very feebly indicated; sides subovoid; widest behind middle; disc convex; apex rounded, broadly dehiscent; surface smooth, clothed with intermixed setae of three sizes; sixth tergite exposed dorsally; sculpturing consisting of regular, rather coarse and deep striae that gradually reduce in size after first third of elytral length, striae not reaching posterior 1/4 of elytral length; interstices about 1.5× the width of punctation at elytral base.</p><!--PageBreak--><p>Abdomen: Ventrites 1–5 rugulose, shallowly, moderately punctate; each segment with a pair of large, shallow impressions near sides; clothed with short, recumbent setae interspersed with less numerous, long, semi-erect setae. Fifth visible ventrite convex; sides oblique; posterior margin broadly, very deeply emarginate, emargination extends beyond first third of ventrite length (<xref ref-type="fig" rid="F4">Fig. 18</xref>); sixth visible ventrite subquadrate; rugulose; surface strongly concave, excavated; moderately coarsely punctate; lateral margins subparallel; posterior margin broadly, very deeply emarginate, emargination extends to near base of segment; posterolateral angles arcuate, recurved ventrally. Fifth tergite moderately convex; rugulose; lateral margins subparallel; posterior margin broadly, shallowly, triangularly emarginate (<xref ref-type="fig" rid="F4">Fig. 19</xref>). Sixth tergite subtriangular; surface strongly convex, smooth, shiny, shallowly punctate; lateral margin oblique; posterior margin subtruncate, narrowly, very shallowly, triangularly emarginate. Sixth tergite extending beyond sixth visible ventrite, fully covering it from dorsal view. Aedeagus: 1.4 mm long; ratio of length of parameres to whole tegmen 0.68: 1; tegmen robust, fully covering phallus; parameres robust, pointed at apex, lateral margins moderately oblique, procurved, posterior portion feebly curved ventrally; phallobase broad; phallus with copulatory piece somewhat acuminate distally; phallic plate armed with a row of long, posteriorly pointed denticles along dorsal margin; phallobasic apodeme short, robust, dilated distally; endophallic struts slender throughout their length (<xref ref-type="fig" rid="F3">Fig. 12</xref>).</p><p>Females differ from males by having the posterior margin of the fifth visible ventrite longitudinally truncate; the sixth visible ventrite is rather convex, rugose and broader than long, the lateral margins are strongly oblique, giving the appearance of a broadly rounded margin (<xref ref-type="fig" rid="F4">Fig. 27</xref>); posterior margin of fifth tergite broadly, very shallowly, triangularly emarginate; sixth tergite subtriangular, rugulose, surface moderately convex, broader than long, lateral and posterior margins strongly oblique, forming a semicircular perimeter.</p></tp:treatment-sec><tp:treatment-sec sec-type="Variation"><title>Variation.</title><p>Length of males 7.9–9.65 mm, length of females 8.85–10.2 mm; n = 5. Length to width ratio of head: males average 0.71, of females 0.83. Length to width ratio of thorax: males average 1.42, females average 1.6. Length to width ratio of elytra: males average 1.82, females average 1.94. One male and one female are darker than the rest of the type series; the mid-elytral fascia of one female is paler and the legs display a paler, yellowish coloration.</p></tp:treatment-sec><tp:treatment-sec sec-type="Distribution"><title>Distribution.</title><p>The type series of this species was collected at different localities in south-central Mexico, a high-altitude region characterized by various ranges surrounded by semiarid plateaus. Two males and two females were collected in the central and south region of the state of Puebla, Mexico; three females were collected in the vicinity of Pachuca, Hidalgo, Mexico; and one female was collected in km 41, highway Texcoco - Calpulalpan in the State of Mexico, a region that borders the central-western portion of the state of Puebla. The vegetation type in all collecting localities is predominantly a low to mid-altitude mixture of <italic><tp:taxon-name>Quercus</tp:taxon-name></italic>-<italic><tp:taxon-name>Juniperus</tp:taxon-name></italic>-<italic><tp:taxon-name>Cupressus</tp:taxon-name></italic> spp. in association with thorny species (<xref ref-type="fig" rid="F6">Fig. 34</xref>).</p></tp:treatment-sec><tp:treatment-sec sec-type="Etymology"><title>Etymology.</title><p>The specific epithet refers to Puebla, the Mexican state where the holotype was collected.</p><!--PageBreak--></tp:treatment-sec><tp:treatment-sec><!--Section generated to contain objects referenced in tp:taxon-treatment.--><fig id="F1" position="float" orientation="portrait"><label>Figures 1–5.</label><caption><p>Habitus of: <bold>1</bold> <italic><tp:taxon-name>Cymatodera bogcioides</tp:taxon-name></italic> (holotype male) <bold>2</bold> <italic><tp:taxon-name>Cymatodera pueblae</tp:taxon-name></italic> sp. n. (holotype male) <bold>3</bold> <italic><tp:taxon-name>Cymatodera mitae</tp:taxon-name></italic> sp. n. (holotype male) <bold>4</bold> <italic><tp:taxon-name>Cymatodera lineata</tp:taxon-name></italic> sp. n. (holotype male) <bold>5</bold> <italic><tp:taxon-name>Bogcia oaxacae</tp:taxon-name></italic> (male). Scale bars = 1 mm.</p></caption><graphic xmlns:xlink="http://www.w3.org/1999/xlink" xlink:href="zookeys-387-033-g001.jpg" position="float" orientation="portrait" xlink:type="simple"/></fig><fig id="F2" position="float" orientation="portrait"><label>Figures 6–10.</label><caption><p>Antennae of: <bold>6</bold> <italic><tp:taxon-name>Cymatodera bogcioides</tp:taxon-name></italic> male <bold>7</bold> <italic><tp:taxon-name>Cymatodera pueblae</tp:taxon-name></italic> (male) <bold>8</bold> <italic><tp:taxon-name>Cymatodera mitae</tp:taxon-name></italic> (male) <bold>9</bold> <italic><tp:taxon-name>Cymatodera lineata</tp:taxon-name></italic> (male) <bold>10</bold> <italic><tp:taxon-name>Bogcia oaxacae</tp:taxon-name></italic> (male).</p></caption><graphic xmlns:xlink="http://www.w3.org/1999/xlink" xlink:href="zookeys-387-033-g002.jpg" position="float" orientation="portrait" xlink:type="simple"/></fig><fig id="F3" position="float" orientation="portrait"><label>Figures 11–15.</label><caption><p>Male genitalia of: <bold>11</bold> <italic><tp:taxon-name>Cymatodera bogcioides</tp:taxon-name></italic> <bold>12</bold> <italic><tp:taxon-name>Cymatodera pueblae</tp:taxon-name></italic> <bold>13</bold> <italic><tp:taxon-name>Cymatodera mitae</tp:taxon-name></italic> <bold>14</bold> <italic><tp:taxon-name>Cymatodera lineata</tp:taxon-name></italic> <bold>15</bold> <italic><tp:taxon-name>Bogcia oaxacae</tp:taxon-name></italic>.</p></caption><graphic xmlns:xlink="http://www.w3.org/1999/xlink" xlink:href="zookeys-387-033-g003.jpg" position="float" orientation="portrait" xlink:type="simple"/></fig><fig id="F4" position="float" orientation="portrait"><label>Figures 16–29.</label><caption><p>Terminalia of: <bold>16</bold> <italic><tp:taxon-name>Cymatodera bogcioides</tp:taxon-name></italic> (male, ventral view) <bold>17</bold> <italic><tp:taxon-name>Cymatodera bogcioides</tp:taxon-name></italic> (male, dorsal view) <bold>18</bold> <italic><tp:taxon-name>Cymatodera pueblae</tp:taxon-name></italic> (male, ventral view) <bold>19</bold> <italic><tp:taxon-name>Cymatodera pueblae</tp:taxon-name></italic> (male, dorsal view) <bold>20</bold> <italic><tp:taxon-name>Cymatodera mitae</tp:taxon-name></italic> (male, ventral view) <bold>21</bold> <italic><tp:taxon-name>Cymatodera mitae</tp:taxon-name></italic> (male, dorsal view) <bold>22</bold> <italic><tp:taxon-name>Cymatodera lineata</tp:taxon-name></italic> (male, ventral view) <bold>23</bold> <italic><tp:taxon-name>Cymatodera lineata</tp:taxon-name></italic> (male, dorsal view) <bold>24</bold> <italic><tp:taxon-name>Bogcia oaxacae</tp:taxon-name></italic> (male, ventral view) <bold>25</bold> <italic><tp:taxon-name>Bogcia oaxacae</tp:taxon-name></italic> (male, dorsal view) <bold>26</bold> <italic><tp:taxon-name>Cymatodera bogcioides</tp:taxon-name></italic> (female ventral view) <bold>27</bold> <italic><tp:taxon-name>Cymatodera pueblae</tp:taxon-name></italic> (female ventral view) <bold>28</bold> <italic><tp:taxon-name>Cymatodera mitae</tp:taxon-name></italic> (female ventral view) <bold>29</bold> <italic><tp:taxon-name>Bogcia oaxacae</tp:taxon-name></italic> (female, ventral view).</p></caption><graphic xmlns:xlink="http://www.w3.org/1999/xlink" xlink:href="zookeys-387-033-g004.jpg" position="float" orientation="portrait" xlink:type="simple"/></fig><fig id="F6" position="float" orientation="portrait"><label>Figure 34.</label><caption><p>Map of central Mexico showing geographic position of collecting localities for: <italic><tp:taxon-name>Cymatodera bogcioides</tp:taxon-name></italic> (yellow circles); <italic><tp:taxon-name>Cymatodera pueblae</tp:taxon-name></italic> (red circles); <italic><tp:taxon-name>Cymatodera mitae</tp:taxon-name></italic> (green circles); and <italic><tp:taxon-name>Cymatodera lineata</tp:taxon-name></italic> (light blue circles).</p></caption><graphic xmlns:xlink="http://www.w3.org/1999/xlink" xlink:href="zookeys-387-033-g006.jpg" position="float" orientation="portrait" xlink:type="simple"/></fig></tp:treatment-sec></tp:taxon-treatment>
