# Supplementary material for: Four new species of Cymatodera Gray from Mexico (Coleoptera, Cleridae, Tillinae)
Source: Zookeys. 2014 Mar 11;(387):33–49. doi: 10.3897/zookeys.387.6827 (PMC3970058; doi:10.3897/zookeys.387.6827)
Supplement: XML Treatment for Cymatodera mitae [file zookeys.387.6827-treatment3.xml]

<!DOCTYPE tp:taxon-treatment
  PUBLIC "-//TaxonX//DTD Taxonomic Treatment Publishing DTD v0 20100105//EN" "tax-treatment-NSO.dtd">
<tp:taxon-treatment xmlns:tp="http://www.plazi.org/taxpub"><tp:treatment-meta><mixed-citation publication-type="journal"><person-group><name><surname>Burke</surname><given-names>Alan F.</given-names></name><name><surname>Zolnerowich</surname><given-names>Gregory</given-names></name></person-group><article-title>Four new species of <italic>Cymatodera</italic> Gray from Mexico (Coleoptera, Cleridae, Tillinae)</article-title><source>Zookeys</source><day>11</day><month>3</month><year>2014</year><volume>2014</volume><issue>387</issue><fpage>33</fpage><lpage>49</lpage><pub-id pub-id-type="doi">10.3897/zookeys.387.6827</pub-id></mixed-citation></tp:treatment-meta><tp:nomenclature><tp:taxon-name>
                        <tp:taxon-name-part taxon-name-part-type="genus">Cymatodera</tp:taxon-name-part>
                        <tp:taxon-name-part taxon-name-part-type="species">mitae</tp:taxon-name-part>
                        <object-id xmlns:xlink="http://www.w3.org/1999/xlink" content-type="zoobank" xlink:type="simple">http://zoobank.org/D8B43827-4941-42D9-8DF4-860ECA76A259</object-id>
                        <object-id xmlns:xlink="http://www.w3.org/1999/xlink" xlink:type="simple">http://species-id.net/wiki/Cymatodera_mitae</object-id>
                    </tp:taxon-name><tp:taxon-authority>Burke</tp:taxon-authority><tp:taxon-status xmlns:xlink="http://www.w3.org/1999/xlink" xlink:type="simple">sp. n.</tp:taxon-status><xref ref-type="fig" rid="F1">Figs 3</xref><xref ref-type="fig" rid="F2">, 8</xref><xref ref-type="fig" rid="F3">, 13</xref><xref ref-type="fig" rid="F4">, 20</xref><xref ref-type="fig" rid="F4">, 21</xref><xref ref-type="fig" rid="F4">, 28</xref><xref ref-type="fig" rid="F5">, 32</xref><xref ref-type="fig" rid="F5">, 33</xref></tp:nomenclature><tp:treatment-sec sec-type="Type material"><title>Type material.</title><p><bold>Holotype:</bold> male, Mexico, Nayarit, 2 km NE Punta de Mita, 26-VII-1990, R. L. Westcott, printed red label, holotype deposited in CSCA. <bold>Paratypes:</bold> 2 males and 3 females. 2 females and 1 male: Mexico, Nayarit, 2 km E Punta de Mita, 30-VII to 2-VIII-1993, C. L. Bellamy (JNRC); 1 female: Mexico, Jalisco, 2 km N Cuitzamala, 10-IX-1988, on dead wood, F. T. Hovore (CNCI). 1 male: Mexico, Nayarit, Playa Piedra Blanca, vicinity of Punta de Mita, 22-VII-1993, tropical deciduous forest, mercury vapor and black light, Rifkind, Bellamy and Reifshneider (JNRC).</p></tp:treatment-sec><tp:treatment-sec sec-type="Differential diagnosis"><title>Differential diagnosis.</title><p>This species can be distinguished from congeners by its small size (<xref ref-type="fig" rid="F1">Fig. 3</xref>), antennomeres 4–10 gradually becoming serrate distally, and the conspicuously robust and elongate eleventh antennomere (<xref ref-type="fig" rid="F2">Fig. 8</xref>). The fifth and sixth abdominal segments (<xref ref-type="fig" rid="F4">Figs 20–21</xref>) and genitalia (<xref ref-type="fig" rid="F3">Fig. 13</xref>) of the male also serve to separate this species from remaining <italic><tp:taxon-name>Cymatodera</tp:taxon-name></italic> species. Together with <italic><tp:taxon-name>Cymatodera bogcioides</tp:taxon-name></italic>, <italic><tp:taxon-name>Cymatodera mitae</tp:taxon-name></italic> is part of a group of species characterized by a broad, rather deep carina that extends transversely across the first visible ventrite of males (<xref ref-type="fig" rid="F5">Figs 30</xref>, <xref ref-type="fig" rid="F5">32</xref>).</p></tp:treatment-sec><tp:treatment-sec sec-type="Description"><title>Description.</title><p>Holotype. Small, somewhat robust, posterior wings fully developed, TL = 7.75 mm. Color: head, pronotum, prosternum, mesosternum and metasternum ferruginous-brown, remainder of body uniformly brown. Each elytron with a brown macula located on humeral angle and a pair of irregular, obliquely directed fasciae located on median region of elytral length, the first fascia diffuse, yellowish-testaceous, extending from first stria to epipleuron, the second black, posteriorly adjacent to first fascia, extending from second stria to seventh stria (<xref ref-type="fig" rid="F1">Fig. 3</xref>).</p><p>Head: HL = 0.7 mm, HW = 1.35 mm. Measured across eyes wider than pronotum; surface moderately rugose; frons bi-impressed; moderately, coarsely punctate; vested with short, recumbent setae and occasional long, semierect setae behind eyes; eyes rather rounded, moderately large, somewhat longer than wide, feebly emarginate in front, bulging laterally. Antennae not reaching posterior margin of pronotum; first antennomere 0.75× longer than second antennomere, third antennomere about equal in length to first antennomere; fourth antennomere slightly shorter than third antennomere; antennomeres 4–10 subequal in length; antennomeres 2–4 subcylindrical; antennomeres 4–10 gradually becoming serrate toward distal end; last antennomere somewhat robust, cylindrical, about the same length as preceding three antennomeres (<xref ref-type="fig" rid="F2">Fig. 8</xref>).</p><p>Thorax: PL = 1.95 mm, PW = 1.25 mm. Pronotum rugose; moderately, finely punctate; less coarsely punctate than head; anterior margin as wide as middle; sides constricted subapically; slightly more constricted behind middle; disc flat, inconspicuously impressed in front of middle; subbasal tumescence moderately produced; surface clothed with moderately long, semierect setae interspersed with long semierect <!--PageBreak-->and erect setae. Prosternum smooth, shiny, feebly, shallowly punctate. Mesosternum smooth, shiny; moderately, shallowly punctate. Metasternum with surface rugulose, shiny, moderately, shallowly puncticulate.</p><!--PageBreak--><p>Legs: Moderately vested with semirecumbent and semierect setae of three sizes; femora somewhat puncticulate, rugulose; tibia moderately, shallowly punctate, rugulose; fourth pulvillus medially incised, incision not extending beyond apical third.</p><p>Elytra: EL = 5.1 mm, EW = 2.35 mm. Broader than pronotum; humeri indicated, rounded; sides subparallel; widest portion behind middle; disc flattened above; surface shiny, rugulose; apices rounded; somewhat dehiscent; elytral declivity gradual; clothed with short, semierect setae intermixed with long, semierect and erect setae, long setae more abundant on anterior 1/4 of elytral ground; sculpture consisting of coarse punctations arranged in regular striae that gradually become smaller and shallower on posterior 1/4 of elytral gound, punctations not reaching elytral apex; interstices at elytral base about 2× the width of punctuation.</p><p>Abdomen: Ventrites 1–5 rugulose; strongly, finely punctate; clothed with short, fine, recumbent setae. First ventrite rather convex; subquadrate, posterior margin conspicuously elevated with a transverse carina that initiates on posterolateral angles, producing a broad, deep, arcuate emargination (<xref ref-type="fig" rid="F5">Fig. 32</xref>). Second visible ventrite convex; subquadrate; posterior margin feebly elevated with a longitudinal carina producing a moderately broad, rather deep, arcuate emargination. Fifth visible ventrite moderately convex; subquadrate; surface shiny, moderately, shallowly, finely punctate; lateral margins oblique; posterolateral angles rounded; posterior margin truncate with a median, narrow, shallow emargination (<xref ref-type="fig" rid="F4">Fig. 20</xref>). Sixth visible ventrite small; broader than long; surface feebly convex, shiny; moderately, finely and shallowly punctate; lateral margins strongly convex, hind margin reduced, shallowly, broadly emarginate. Fifth tergite subquadrate, rugulose; lateral margin subparallel, posterior margin broadly, shallowly emarginate (<xref ref-type="fig" rid="F4">Fig. 21</xref>). Sixth tergite subtriangular, broader than long; surface rugulose; lateral margins strongly oblique. Sixth tergite extending beyond apical margin of sixth visible ventrite; base of sixth visible ventrite extending laterally, slightly farther than sixth tergite. Aedeagus: 0.9 mm long; robust; ratio of length of paramere to whole tegmen 0.39: 1; tegmen partially covering phallus; parameres moderately robust; lateral margins obtuse, pointed distally; phallobase wide; phallic plate armed with a long row of large, sharp denticles along dorsal margin; phallobasic apodeme slender, moderately short; endophallic struts slender throughout their length (<xref ref-type="fig" rid="F3">Fig. 13</xref>).</p><p>Females in the type series have the first visible ventrite posteriorly truncate and slightly longer than males, and lack the transverse carina (<xref ref-type="fig" rid="F5">Fig. 33</xref>) present in males (<xref ref-type="fig" rid="F5">Fig. 32</xref>). The second visible ventrite also lacks the moderately elevated carina observed in males. Fifth visible ventrite rugulose; lateral margins rather arcuate, feebly oblique; posterior margin truncate and medially narrowly, very shallowly emarginate; sixth visible ventrite rugulose, feebly convex; semicircular; lateral and posterior margins broadly rounded (<xref ref-type="fig" rid="F4">Fig. 28</xref>); fifth tergite rugulose, subtriangular; lateral margins moderately oblique; posterior margin shallowly, broadly, triangularly emarginate. Sixth tergite subtriangular; rugulose; broader than long; surface inconspicuously convex; lateral margins rather arcuate, strongly oblique; posterior margin arcuate, rendering a rather continuous and semicircular posterolateral margin. Sixth tergite extending beyond sixth visible ventrite.</p></tp:treatment-sec><tp:treatment-sec sec-type="Variation"><title>Variation.</title><p>Length of males 6.9–8.1 mm, length of females 7.15–8.7 mm; n = 6. Length to width ratio of head: males average 0.59, females average 0.66. Length to <!--PageBreak-->width ratio of thorax: males average 1.6, females average 1.62. Length to width ratio of elytra: males average 2.18, females average 2.21.Two males and one female show a slightly darker integument on the elytral disc; also, these individuals display the humeral maculae completely black, rather than dark brown, as seen in the holotype. One male in the type series displays a feebly paler coloration on the elytral disc. The black fascia is variably marked among individuals, ranging from strongly marked to rather diffuse.</p></tp:treatment-sec><tp:treatment-sec sec-type="Distribution"><title>Distribution.</title><p>The type series was collected primarily in Punta Mita, at the southwestern tip of the state of Nayarit, Mexico. One female specimen was collected in the Cuitzmala region of Jalisco, about 50 km southeast of Punta Mita, Nayarit (<xref ref-type="fig" rid="F6">Fig. 34</xref>).</p></tp:treatment-sec><tp:treatment-sec sec-type="Etymology"><title>Etymology.</title><p>The specific epithet refers to Punta Mita, Nayarit, Mexico, the locality where the holotype was collected.</p></tp:treatment-sec><tp:treatment-sec><!--Section generated to contain objects referenced in tp:taxon-treatment.--><fig id="F1" position="float" orientation="portrait"><label>Figures 1–5.</label><caption><p>Habitus of: <bold>1</bold> <italic><tp:taxon-name>Cymatodera bogcioides</tp:taxon-name></italic> (holotype male) <bold>2</bold> <italic><tp:taxon-name>Cymatodera pueblae</tp:taxon-name></italic> sp. n. (holotype male) <bold>3</bold> <italic><tp:taxon-name>Cymatodera mitae</tp:taxon-name></italic> sp. n. (holotype male) <bold>4</bold> <italic><tp:taxon-name>Cymatodera lineata</tp:taxon-name></italic> sp. n. (holotype male) <bold>5</bold> <italic><tp:taxon-name>Bogcia oaxacae</tp:taxon-name></italic> (male). Scale bars = 1 mm.</p></caption><graphic xmlns:xlink="http://www.w3.org/1999/xlink" xlink:href="zookeys-387-033-g001.jpg" position="float" orientation="portrait" xlink:type="simple"/></fig><fig id="F2" position="float" orientation="portrait"><label>Figures 6–10.</label><caption><p>Antennae of: <bold>6</bold> <italic><tp:taxon-name>Cymatodera bogcioides</tp:taxon-name></italic> male <bold>7</bold> <italic><tp:taxon-name>Cymatodera pueblae</tp:taxon-name></italic> (male) <bold>8</bold> <italic><tp:taxon-name>Cymatodera mitae</tp:taxon-name></italic> (male) <bold>9</bold> <italic><tp:taxon-name>Cymatodera lineata</tp:taxon-name></italic> (male) <bold>10</bold> <italic><tp:taxon-name>Bogcia oaxacae</tp:taxon-name></italic> (male).</p></caption><graphic xmlns:xlink="http://www.w3.org/1999/xlink" xlink:href="zookeys-387-033-g002.jpg" position="float" orientation="portrait" xlink:type="simple"/></fig><fig id="F3" position="float" orientation="portrait"><label>Figures 11–15.</label><caption><p>Male genitalia of: <bold>11</bold> <italic><tp:taxon-name>Cymatodera bogcioides</tp:taxon-name></italic> <bold>12</bold> <italic><tp:taxon-name>Cymatodera pueblae</tp:taxon-name></italic> <bold>13</bold> <italic><tp:taxon-name>Cymatodera mitae</tp:taxon-name></italic> <bold>14</bold> <italic><tp:taxon-name>Cymatodera lineata</tp:taxon-name></italic> <bold>15</bold> <italic><tp:taxon-name>Bogcia oaxacae</tp:taxon-name></italic>.</p></caption><graphic xmlns:xlink="http://www.w3.org/1999/xlink" xlink:href="zookeys-387-033-g003.jpg" position="float" orientation="portrait" xlink:type="simple"/></fig><fig id="F4" position="float" orientation="portrait"><label>Figures 16–29.</label><caption><p>Terminalia of: <bold>16</bold> <italic><tp:taxon-name>Cymatodera bogcioides</tp:taxon-name></italic> (male, ventral view) <bold>17</bold> <italic><tp:taxon-name>Cymatodera bogcioides</tp:taxon-name></italic> (male, dorsal view) <bold>18</bold> <italic><tp:taxon-name>Cymatodera pueblae</tp:taxon-name></italic> (male, ventral view) <bold>19</bold> <italic><tp:taxon-name>Cymatodera pueblae</tp:taxon-name></italic> (male, dorsal view) <bold>20</bold> <italic><tp:taxon-name>Cymatodera mitae</tp:taxon-name></italic> (male, ventral view) <bold>21</bold> <italic><tp:taxon-name>Cymatodera mitae</tp:taxon-name></italic> (male, dorsal view) <bold>22</bold> <italic><tp:taxon-name>Cymatodera lineata</tp:taxon-name></italic> (male, ventral view) <bold>23</bold> <italic><tp:taxon-name>Cymatodera lineata</tp:taxon-name></italic> (male, dorsal view) <bold>24</bold> <italic><tp:taxon-name>Bogcia oaxacae</tp:taxon-name></italic> (male, ventral view) <bold>25</bold> <italic><tp:taxon-name>Bogcia oaxacae</tp:taxon-name></italic> (male, dorsal view) <bold>26</bold> <italic><tp:taxon-name>Cymatodera bogcioides</tp:taxon-name></italic> (female ventral view) <bold>27</bold> <italic><tp:taxon-name>Cymatodera pueblae</tp:taxon-name></italic> (female ventral view) <bold>28</bold> <italic><tp:taxon-name>Cymatodera mitae</tp:taxon-name></italic> (female ventral view) <bold>29</bold> <italic><tp:taxon-name>Bogcia oaxacae</tp:taxon-name></italic> (female, ventral view).</p></caption><graphic xmlns:xlink="http://www.w3.org/1999/xlink" xlink:href="zookeys-387-033-g004.jpg" position="float" orientation="portrait" xlink:type="simple"/></fig><fig id="F5" position="float" orientation="portrait"><label>Figures 30–33.</label><caption><p>First and second visible ventrites of: <bold>30</bold> <italic><tp:taxon-name>Cymatodera bogcioides</tp:taxon-name></italic> (male) <bold>31</bold> <italic><tp:taxon-name>Cymatodera bogcioides</tp:taxon-name></italic> (female) <bold>32</bold> <italic><tp:taxon-name>Cymatodera mitae</tp:taxon-name></italic> (male) <bold>33</bold> <italic><tp:taxon-name>Cymatodera mitae</tp:taxon-name></italic> (female). Arrows indicate transverse carinae.</p></caption><graphic xmlns:xlink="http://www.w3.org/1999/xlink" xlink:href="zookeys-387-033-g005.jpg" position="float" orientation="portrait" xlink:type="simple"/></fig><fig id="F6" position="float" orientation="portrait"><label>Figure 34.</label><caption><p>Map of central Mexico showing geographic position of collecting localities for: <italic><tp:taxon-name>Cymatodera bogcioides</tp:taxon-name></italic> (yellow circles); <italic><tp:taxon-name>Cymatodera pueblae</tp:taxon-name></italic> (red circles); <italic><tp:taxon-name>Cymatodera mitae</tp:taxon-name></italic> (green circles); and <italic><tp:taxon-name>Cymatodera lineata</tp:taxon-name></italic> (light blue circles).</p></caption><graphic xmlns:xlink="http://www.w3.org/1999/xlink" xlink:href="zookeys-387-033-g006.jpg" position="float" orientation="portrait" xlink:type="simple"/></fig></tp:treatment-sec></tp:taxon-treatment>
