# Supplementary material for: Four new species of Cymatodera Gray from Mexico (Coleoptera, Cleridae, Tillinae)
Source: Zookeys. 2014 Mar 11;(387):33–49. doi: 10.3897/zookeys.387.6827 (PMC3970058; doi:10.3897/zookeys.387.6827)
Supplement: XML Treatment for Cymatodera lineata [file zookeys.387.6827-treatment4.xml]

<!DOCTYPE tp:taxon-treatment
  PUBLIC "-//TaxonX//DTD Taxonomic Treatment Publishing DTD v0 20100105//EN" "tax-treatment-NSO.dtd">
<tp:taxon-treatment xmlns:tp="http://www.plazi.org/taxpub"><tp:treatment-meta><mixed-citation publication-type="journal"><person-group><name><surname>Burke</surname><given-names>Alan F.</given-names></name><name><surname>Zolnerowich</surname><given-names>Gregory</given-names></name></person-group><article-title>Four new species of <italic>Cymatodera</italic> Gray from Mexico (Coleoptera, Cleridae, Tillinae)</article-title><source>Zookeys</source><day>11</day><month>3</month><year>2014</year><volume>2014</volume><issue>387</issue><fpage>33</fpage><lpage>49</lpage><pub-id pub-id-type="doi">10.3897/zookeys.387.6827</pub-id></mixed-citation></tp:treatment-meta><tp:nomenclature><tp:taxon-name>
                        <tp:taxon-name-part taxon-name-part-type="genus">Cymatodera</tp:taxon-name-part>
                        <tp:taxon-name-part taxon-name-part-type="species">lineata</tp:taxon-name-part>
                        <object-id xmlns:xlink="http://www.w3.org/1999/xlink" content-type="zoobank" xlink:type="simple">http://zoobank.org/25C70887-9B54-4386-BE3E-83DC809D5458</object-id>
                        <object-id xmlns:xlink="http://www.w3.org/1999/xlink" xlink:type="simple">http://species-id.net/wiki/Cymatodera_lineata</object-id>
                    </tp:taxon-name><tp:taxon-authority>Burke</tp:taxon-authority><tp:taxon-status xmlns:xlink="http://www.w3.org/1999/xlink" xlink:type="simple">sp. n.</tp:taxon-status><xref ref-type="fig" rid="F1">Figs 4</xref><xref ref-type="fig" rid="F2">, 9</xref><xref ref-type="fig" rid="F3">, 14</xref><xref ref-type="fig" rid="F4">, 22</xref><xref ref-type="fig" rid="F4">, 23</xref></tp:nomenclature><tp:treatment-sec sec-type="Type material"><title>Type material.</title><p><bold>Holotype:</bold> male, México, Michoacán, km 23 carretera Morelia - Pátzcuaro, 2000 m, 26-V-1988, A. Cadena and L. Cervantes, printed red label, holotype <!--PageBreak-->deposited in CNCI. <bold>Paratype:</bold> 1 female: Mexico, Durango, 26 miles W Durango, 13-VII-1974, beating oak, collector unknown (WFBM).</p></tp:treatment-sec><tp:treatment-sec sec-type="Differential diagnosis"><title>Differential diagnosis.</title><p>The distinctive dark, longitudinal fasciae on the elytral ground, unique among all <italic><tp:taxon-name>Cymatodera</tp:taxon-name></italic> species, serve to separate <italic><tp:taxon-name>Cymatodera lineata</tp:taxon-name></italic> from those species with a similar metathorax and anterior elytral margin.</p></tp:treatment-sec><tp:treatment-sec sec-type="Description"><title>Description.</title><p>Holotype. Moderately long, slender, posterior wings absent, TL = 9.9 mm. Color: Head, except gular region and pronotum, fuscous; antennae, mouthparts, gular region, prosternum, mesosternum and abdomen, except anterior portion of first visible ventrite, testaceous; legs, metasternum and anterior portion of first visible ventrite brown. Each elytron adorned with five longitudinal, moderately regular, fuscous fasciae; fasciae becoming paler and narrower toward epipleuron; fasciae 2-4 not reaching elytral apex; first and fifth fasciae interconnected at posterior portion of elytra, reaching apex (<xref ref-type="fig" rid="F1">Fig. 4</xref>).</p><p>Head: HL = 1.3 mm, HW = 2.25 mm, length to width ratio of holotype 0.58. Measured across eyes conspicuously wider than pronotum; surface rugose; moderately, coarsely punctate; clothed with a set of intermixed moderately long, recumbent and semirecumbent setae; frons inconspicuously bi-impressed; eyes small, subsinuate, taller than wide, feebly bulging laterally, separated by approximately 3.2 eye widths. Antennae extending to base of elytra; third antennomere slightly longer than second antennomere; antennomeres 3–5 subequal in length; sixth antennomere slightly shorter than fifth antennomere; antennomeres 6–10 subequal in length; antennomeres 2–4 subcylindrical; antennomeres 5–10 very feebly serrate; last antennomere subacuminate, about the same length as tenth antennomere (<xref ref-type="fig" rid="F2">Fig. 9</xref>).</p><p>Thorax: PL = 2.55 mm, PW = 1.8 mm; length to width ratio of holotype 1.42 mm. Pronotum somewhat elongate; widest at middle, middle slightly wider than anterior margin; sides constricted subapically, more strongly constricted behind middle; disc feebly convex; moderately impressed in front of middle; subbasal tumescences pronounced; surface moderately clothed with short, semirecumbent setae interspersed with erect setae of three lengths; surface feebly rugose, less rugose than head; moderately, shallowly punctate. Prosternum rugulose; surface feebly concave; weakly, shallowly punctate. Mesosternum concave; moderately, coarsely punctate, scarcely clothed with long, erect setae; metasternum conspicuously wider than long; strongly concave; rugulose; moderately, shallowly punctate.</p><p>Legs: Femora and tibiae profusely clothed with short, semirecumbent setae interspersed with long, semierect and erect setae; femora and tibiae transversally, moderately rugose; fourth protarsomere with pulvillus medially incised, incision not extending beyond middle.</p><p>Elytra: EL = 6.05 mm, EW = 2.8 mm; length to width ratio of holotype 2.16. Base narrower than pronotum; humeri very feebly indicated; sides subparallel; widest at posterior 1/3; disc feebly convex; surface rugose; apices rounded; strongly dehiscent; clothed with erect setae of three sizes; sculpture consisting of coarse punctations arranged in irregular striae that gradually become smaller, shallower and less numerous before apex; interstices at elytral base about 1.5× the width of punctuation.</p><!--PageBreak--><p>Abdomen: Ventrites 1–5 rugulose, subquadrate, moderately, shallowly punctate, vested with short, fine, pale, recumbent setae; posterior margin of third and fourth visible ventrite broadly, deeply emarginate. Fifth visible ventrite subquadrate; surface convex; moderately, coarsely punctate; lateral margins subparallel; posterior margin broadly, deeply emarginate; emargination reaching median region; posterolateral angles pointed (<xref ref-type="fig" rid="F4">Fig. 22</xref>). Sixth visible ventrite subquadrate, longer than broad; surface rugose; moderately, coarsely punctate; with a pair of longitudinal carinae that extend from about the base to near posterolateral angles; lateral margins subparallel, posterior margin broadly, deeply triangularly emarginate, emargination extending from near posterolateral angles to basal fourth; posterolateral angles rounded, recurved ventrally. Fifth tergite rugulose, lateral margins subparallel; posterior margin truncate, with a narrow, <!--PageBreak-->shallow, triangular emargination on median region (<xref ref-type="fig" rid="F4">Fig. 23</xref>). Sixth tergite subquadrate, broader than long; surface rugulose; lateral margins feebly arcuate, oblique; posterior margin, broadly, shallowly emarginate; posterolateral angles pointed, recurved dorsally. Sixth tergite extending slightly beyond apical margin of sixth visible ventrite, fully covering the latter from dorsal view. Aedeagus: 2.1 mm long; ratio of length of parameres to whole tegmen 0.65:1; tegmen fully covering phallus; parameres robust at base, then gradually becoming slender toward distal end, pointed at apex, lateral margins oblique; phallobase broad; phallus with copulatory piece rounded distally, posteriorly dilated; phallic plate armed with a row of moderately long denticles along dorsal margin; phallobasic apodeme short, robust, dilated distally; endophallic struts slender throughout their length (<xref ref-type="fig" rid="F3">Fig. 14</xref>).</p><p>The only female in the type series has the fifth visible ventrite rugulose; surface convex; lateral margins strongly oblique, rather arcuate; posterior margin widely, deeply emarginate. Sixth visible ventrite rugulose; coarsely punctate; moderately convex; lateral margins feebly arcuate, moderately oblique; posterior margin truncate. Fifth tergite rugulose; surface feebly convex; lateral margins oblique, moderately arcuate; posterior margin broadly, shallowly emarginate. Sixth tergite subtriangular; rugulose; coarsely punctate; lateral margins strongly oblique, feeble arcuate; posterior margin narrowly truncate. Sixth tergite extends very slightly beyond sixth visible ventrite.</p></tp:treatment-sec><tp:treatment-sec sec-type="Variation"><title>Variation.</title><p>The female has a length of 8.2 mm. Length to width ratio of head: 0.52. Length to width ratio of thorax: 1.51. Length to width ratio of elytra: 2.11. The female shows a moderately brownish coloration, somewhat lighter than the male, and the antennomeres 5–10 are filiform, rather than feebly serrate, as observed in the male.</p></tp:treatment-sec><tp:treatment-sec sec-type="Distribution"><title>Distribution.</title><p>The holotype was collected in the state of Michoacán, at the central-western portion of Mexico, on km 23 on the Morelia-Pátzcuaro highway, a region that has suffered extensive logging and was originally covered by a high to mid altitude <italic><tp:taxon-name>Pinus</tp:taxon-name></italic>-<italic><tp:taxon-name>Quercus</tp:taxon-name></italic> association; the female was collected in the state of Durango, 26 km west of the city of Durango, Mexico (<xref ref-type="fig" rid="F6">Fig. 34</xref>).</p></tp:treatment-sec><tp:treatment-sec sec-type="Etymology"><title>Etymology.</title><p>The specific epithet comes from the Latin <italic>linea</italic> (= line) and refers to the longitudinal fasciae on the elytral ground of this species.</p></tp:treatment-sec><tp:treatment-sec sec-type="Comments"><title>Comments.</title><p>Although it is not usually desirable to describe a new species based on two specimens, this species is strikingly different from all other known <italic><tp:taxon-name>Cymatodera</tp:taxon-name></italic> species. In addition, the urgent need for identifying and cataloging this diverse group of beetles justifies this description, particularly if such species inhabit poorly known or threatened environments (<xref ref-type="bibr" rid="B9">Rifkind 2012</xref>).</p></tp:treatment-sec><tp:treatment-sec><!--Section generated to contain objects referenced in tp:taxon-treatment.--><fig id="F1" position="float" orientation="portrait"><label>Figures 1–5.</label><caption><p>Habitus of: <bold>1</bold> <italic><tp:taxon-name>Cymatodera bogcioides</tp:taxon-name></italic> (holotype male) <bold>2</bold> <italic><tp:taxon-name>Cymatodera pueblae</tp:taxon-name></italic> sp. n. (holotype male) <bold>3</bold> <italic><tp:taxon-name>Cymatodera mitae</tp:taxon-name></italic> sp. n. (holotype male) <bold>4</bold> <italic><tp:taxon-name>Cymatodera lineata</tp:taxon-name></italic> sp. n. (holotype male) <bold>5</bold> <italic><tp:taxon-name>Bogcia oaxacae</tp:taxon-name></italic> (male). Scale bars = 1 mm.</p></caption><graphic xmlns:xlink="http://www.w3.org/1999/xlink" xlink:href="zookeys-387-033-g001.jpg" position="float" orientation="portrait" xlink:type="simple"/></fig><fig id="F2" position="float" orientation="portrait"><label>Figures 6–10.</label><caption><p>Antennae of: <bold>6</bold> <italic><tp:taxon-name>Cymatodera bogcioides</tp:taxon-name></italic> male <bold>7</bold> <italic><tp:taxon-name>Cymatodera pueblae</tp:taxon-name></italic> (male) <bold>8</bold> <italic><tp:taxon-name>Cymatodera mitae</tp:taxon-name></italic> (male) <bold>9</bold> <italic><tp:taxon-name>Cymatodera lineata</tp:taxon-name></italic> (male) <bold>10</bold> <italic><tp:taxon-name>Bogcia oaxacae</tp:taxon-name></italic> (male).</p></caption><graphic xmlns:xlink="http://www.w3.org/1999/xlink" xlink:href="zookeys-387-033-g002.jpg" position="float" orientation="portrait" xlink:type="simple"/></fig><fig id="F3" position="float" orientation="portrait"><label>Figures 11–15.</label><caption><p>Male genitalia of: <bold>11</bold> <italic><tp:taxon-name>Cymatodera bogcioides</tp:taxon-name></italic> <bold>12</bold> <italic><tp:taxon-name>Cymatodera pueblae</tp:taxon-name></italic> <bold>13</bold> <italic><tp:taxon-name>Cymatodera mitae</tp:taxon-name></italic> <bold>14</bold> <italic><tp:taxon-name>Cymatodera lineata</tp:taxon-name></italic> <bold>15</bold> <italic><tp:taxon-name>Bogcia oaxacae</tp:taxon-name></italic>.</p></caption><graphic xmlns:xlink="http://www.w3.org/1999/xlink" xlink:href="zookeys-387-033-g003.jpg" position="float" orientation="portrait" xlink:type="simple"/></fig><fig id="F4" position="float" orientation="portrait"><label>Figures 16–29.</label><caption><p>Terminalia of: <bold>16</bold> <italic><tp:taxon-name>Cymatodera bogcioides</tp:taxon-name></italic> (male, ventral view) <bold>17</bold> <italic><tp:taxon-name>Cymatodera bogcioides</tp:taxon-name></italic> (male, dorsal view) <bold>18</bold> <italic><tp:taxon-name>Cymatodera pueblae</tp:taxon-name></italic> (male, ventral view) <bold>19</bold> <italic><tp:taxon-name>Cymatodera pueblae</tp:taxon-name></italic> (male, dorsal view) <bold>20</bold> <italic><tp:taxon-name>Cymatodera mitae</tp:taxon-name></italic> (male, ventral view) <bold>21</bold> <italic><tp:taxon-name>Cymatodera mitae</tp:taxon-name></italic> (male, dorsal view) <bold>22</bold> <italic><tp:taxon-name>Cymatodera lineata</tp:taxon-name></italic> (male, ventral view) <bold>23</bold> <italic><tp:taxon-name>Cymatodera lineata</tp:taxon-name></italic> (male, dorsal view) <bold>24</bold> <italic><tp:taxon-name>Bogcia oaxacae</tp:taxon-name></italic> (male, ventral view) <bold>25</bold> <italic><tp:taxon-name>Bogcia oaxacae</tp:taxon-name></italic> (male, dorsal view) <bold>26</bold> <italic><tp:taxon-name>Cymatodera bogcioides</tp:taxon-name></italic> (female ventral view) <bold>27</bold> <italic><tp:taxon-name>Cymatodera pueblae</tp:taxon-name></italic> (female ventral view) <bold>28</bold> <italic><tp:taxon-name>Cymatodera mitae</tp:taxon-name></italic> (female ventral view) <bold>29</bold> <italic><tp:taxon-name>Bogcia oaxacae</tp:taxon-name></italic> (female, ventral view).</p></caption><graphic xmlns:xlink="http://www.w3.org/1999/xlink" xlink:href="zookeys-387-033-g004.jpg" position="float" orientation="portrait" xlink:type="simple"/></fig><fig id="F6" position="float" orientation="portrait"><label>Figure 34.</label><caption><p>Map of central Mexico showing geographic position of collecting localities for: <italic><tp:taxon-name>Cymatodera bogcioides</tp:taxon-name></italic> (yellow circles); <italic><tp:taxon-name>Cymatodera pueblae</tp:taxon-name></italic> (red circles); <italic><tp:taxon-name>Cymatodera mitae</tp:taxon-name></italic> (green circles); and <italic><tp:taxon-name>Cymatodera lineata</tp:taxon-name></italic> (light blue circles).</p></caption><graphic xmlns:xlink="http://www.w3.org/1999/xlink" xlink:href="zookeys-387-033-g006.jpg" position="float" orientation="portrait" xlink:type="simple"/></fig></tp:treatment-sec><ref-list><ref id="B9"><mixed-citation xmlns:xlink="http://www.w3.org/1999/xlink" xlink:type="simple"><person-group><name name-style="western"><surname>Rifkind</surname><given-names>J</given-names></name></person-group> (<year>2012</year>) <article-title>New Central and Mexican <italic>Enoclerus</italic> Gahan (Coleoptera: Cleridae: Clerinae): part II.</article-title><source>Zootaxa</source><volume>3397</volume>: <fpage>1</fpage>-<lpage>2</lpage>.</mixed-citation></ref></ref-list></tp:taxon-treatment>
